# Supplementary material for: Description of Nilgiriuspygoprominulus sp. n. (Opiliones, Assamiidae, Trionyxellinae) from China, with notes on its sexual dimorphism
Source: Biodivers Data J. 2023 Jun 1;11:e102954. doi: 10.3897/BDJ.11.e102954 (PMC10848566; doi:10.3897/BDJ.11.e102954)
Supplement: XML Treatment for Nilgirius [file BDJ.11.e102954-treatment1.xml]

<!DOCTYPE tp:taxon-treatment
  PUBLIC "-//TaxonX//DTD Taxonomic Treatment Publishing DTD v0 20100105//EN" "tax-treatment-NSO.dtd">
<tp:taxon-treatment xmlns:tp="http://www.plazi.org/taxpub"><tp:treatment-meta><mixed-citation publication-type="journal"><person-group><name><surname>Zhao</surname><given-names>Jingjing</given-names></name><name><surname>Cheng</surname><given-names>Zien</given-names></name><name><surname>Zhang</surname><given-names>Chao</given-names></name></person-group><article-title>Description of <italic><tp:taxon-name><tp:taxon-name-part taxon-name-part-type="genus" reg="Nilgirius">Nilgirius</tp:taxon-name-part><tp:taxon-name-part taxon-name-part-type="species" reg="pygoprominulus">pygoprominulus</tp:taxon-name-part></tp:taxon-name></italic> sp. n. (<tp:taxon-name><tp:taxon-name-part taxon-name-part-type="order">Opiliones</tp:taxon-name-part></tp:taxon-name>, <tp:taxon-name><tp:taxon-name-part taxon-name-part-type="family">Assamiidae</tp:taxon-name-part></tp:taxon-name>, <tp:taxon-name><tp:taxon-name-part taxon-name-part-type="subfamily">Trionyxellinae</tp:taxon-name-part></tp:taxon-name>) from China, with notes on its sexual dimorphism</article-title><source>Biodivers Data J</source><day>01</day><month>06</month><year>2023</year><volume>11</volume><pub-id pub-id-type="doi">10.3897/BDJ.11.e102954</pub-id></mixed-citation></tp:treatment-meta><tp:nomenclature><tp:taxon-name>
            <object-id xmlns:xlink="http://www.w3.org/1999/xlink" content-type="arpha" xlink:type="simple">55446031-3F58-5635-B43B-CB168A6772B7</object-id>
            <tp:taxon-name-part taxon-name-part-type="genus">Nilgirius</tp:taxon-name-part>
          </tp:taxon-name><tp:taxon-authority>Roewer, 1915</tp:taxon-authority><tp:nomenclature-citation-list><tp:nomenclature-citation><tp:taxon-name>
                <tp:taxon-name-part taxon-name-part-type="genus" reg="Nilgirius">Nilgirius</tp:taxon-name-part>
                <tp:taxon-name-part taxon-name-part-type="species" reg="scaber">scaber</tp:taxon-name-part>
              </tp:taxon-name><comment> Roewer, 1915 - type species</comment></tp:nomenclature-citation></tp:nomenclature-citation-list></tp:nomenclature><tp:treatment-sec sec-type="Diagnosis"><title>Diagnosis</title><p>Medium-sized assamiids (3.00–5.00) with the spine on the interocular mound. Carapace, scutal areas and tergites unarmed, except for some acuminate tubercles. Basichelicerite of chelicerae armed with tubercles. Pedipalpal femur distally with one setiferous tubercle on medial side. Femora of legs III–IV slightly curved and tarsi III–IV each with a pseudonychium and two simple claws. Coxa IV extremely enlarged in male and the distance from genital operculum to the distal coxa IV is about twice the distance from genital operculum to anterior margin of coxa I. Distitarsus I two-jointed. Distitarsus II three-jointed, rarely four-jointed. Tarsal formula (I–IV): 5(2)/9–11(3)/6–7(3)/7(3). Spiracles concealed.</p></tp:treatment-sec><tp:treatment-sec sec-type="Distribution"><title>Distribution</title><p>China (Baoshan City), India (Nilgiris Hills, Kodaikanal, Vandaravu, Mariyanshola Forest, Kukkal, Coorg).</p><sec sec-type="Included species (two species)"><title>Included species (two species)</title><p><italic><tp:taxon-name><tp:taxon-name-part taxon-name-part-type="genus" reg="Nilgirius">Nilgirius</tp:taxon-name-part><tp:taxon-name-part taxon-name-part-type="species" reg="scaber">scaber</tp:taxon-name-part></tp:taxon-name></italic> Roewer, 1915 and <italic><tp:taxon-name><tp:taxon-name-part taxon-name-part-type="genus" reg="Nilgirius">Nilgirius</tp:taxon-name-part><tp:taxon-name-part taxon-name-part-type="species" reg="pygoprominulus">pygoprominulus</tp:taxon-name-part></tp:taxon-name></italic> sp. n.</p></sec></tp:treatment-sec><tp:treatment-sec sec-type="Notes"><title>Notes</title><p>Only one species was included in the genus before the description of this new species.</p></tp:treatment-sec></tp:taxon-treatment>
